# Supplementary material for: Korean Red Ginseng Improves Oxidative Stress-Induced Hepatic Insulin Resistance via Enhancing Mitophagy
Source: Foods. 2024 Jul 5;13(13):2137. doi: 10.3390/foods13132137 (PMC11241528; doi:10.3390/foods13132137)
Supplement: Supplementary file 1 [file foods-13-02137-s001.zip]

Archive with 1 entries (1 files):
- foods-3055614-supplementary.pptx
